# Supplementary material for: Unveiling Immune System Perturbations in Early Development Through Zebrafish Models of NADHX Repair Deficiency
Source: J Inherit Metab Dis. 2026 Feb 1;49(2):e70149. doi: 10.1002/jimd.70149 (PMC12861718; doi:10.1002/jimd.70149)
Supplement: Supplementary file 2 — Table S2: jimd70149‐sup‐0002‐TableS2.xlsx. [file JIMD-49-0-s002.xlsx]

## Sheet: Summary - Metabolomics Exps
Data set	Experimental design	Software used for Peak integration	Calibration type used for absolute quantification
ZZURR	NAXE vs WT ± LPS treatment	Profinder B.08.00	External calbration curve with ratio to internal standard
DOV33	NAXD vs WT ± niacin treatment	TraceFinder v5.2	External calbration curve with ratio to internal standard
FERZF	NAXD/NAXE vs WT	Profinder 10.00	External calbration curve with ratio to internal standard

## Sheet: Calibration curve
Calibration curve
nmol/L	MW (g/mol)	Cal point 0	Cal point 1	Cal point 2	Cal point 3	Cal point 4	Cal point 5	Cal point 6
S-NADHX	682	0	1.64956	8.2478	32.9912	164.956	412.39	824.78
R-NADHX	682	0	1.64956	8.2478	32.9912	164.956	412.39	824.78
C-NADHX-1	666	0	1.68919	8.44595	33.7838	168.919	422.297	844.595
NAD	685	0	16.6423	83.2117	332.847	1664.23	4160.58	8321.17
NADH	709	0	0.334979	1.67489	6.69958	33.4979	83.7447	167.489
NADP	787	0	0.419314	2.09657	8.38628	41.9314	104.828	209.657
NADPH	833	0	1.68067	8.40336	33.6134	168.067	420.168	840.336
