# Supplementary material for: Unveiling Immune System Perturbations in Early Development Through Zebrafish Models of NADHX Repair Deficiency
Source: J Inherit Metab Dis. 2026 Feb 1;49(2):e70149. doi: 10.1002/jimd.70149 (PMC12861718; doi:10.1002/jimd.70149)
Supplement: Supplementary file 3 — Table S3: jimd70149‐sup‐0003‐TableS3.xlsx. [file JIMD-49-0-s006.xlsx]

## Sheet: Data FERZF
Experiment FERZF
Peak Areas				Biological Samples												Calibration Curves
	Formula	Mass	RT	naxd_homo_1	naxd_homo_2	naxd_homo_3	naxd_wt_1	naxd_wt_2	naxd_wt_3	naxe_homo_1	naxe_homo_2	naxe_homo_3	naxe_wt_1	naxe_wt_2	naxe_wt_3	Cal0_1	Cal1_1	Cal1_1bis	Cal2_1	Cal3_1	Cal3_1bis	Cal4_1	Cal5_1bis	Cal6_1	Cal6_1bis
NADH	C21 H29 N7 O14 P2	665.123	16.29	825686	743343	626182	1.37807e+06	1.19547e+06	1.09933e+06	278929	244645	221620	353113	507088	444110		12178	9063.17	54183.8	212310	167520	1.31104e+06	3.09824e+06	6.90982e+06	7.23229e+06
NADP+	C21 H28 N7 O17 P3	743.074	4.53	14699.2	48961.9	16392.1	23314.6	32433.2	27713.3	28882.2	11646.4	23606.6	21780.4	25896.7	20031.1		5103.88	5264.14	21167	59428.9	69653.5	499503	687117	1.41105e+06	1.58705e+06
NADPH	C21 H30 N7 O17 P3	745.09	5.86	166327	292411	155337	336797	373366	318979	105921	103335	77781.1	228459	160033	118392		5423.16	2977.27	34473	154584	128256	973782	1.74319e+06	3.55692e+06	3.6598e+06
NADHX - 1 (S)	C21 H29 N7 O14 P2	665.123	10.11	117803	144519	123378				18849.4		9062.1						11675.8	53904.2	162495	203983	1.06988e+06	3.35422e+06	5.46414e+06	6.96745e+06
NAD+	C21 H27 N7 O14 P2	663.108	12.98	1.12498e+07	1.34304e+07	1.01899e+07	1.6584e+07	1.60868e+07	1.59261e+07	1.14721e+07	7.18337e+06	1.06085e+07	1.29118e+07	1.63854e+07	1.30107e+07	183007	563664	597520	2.54859e+06	9.54543e+06	8.35641e+06	4.34151e+07	8.46912e+07	1.75384e+08	1.73086e+08
NADHX - 2 (R)	C21 H29 N7 O14 P2	665.123	13.62	38998.7	55841.3	44840.7				86892.8	64088.4	71897.1				7670.59	21263.4	15307.5	85585.1	344445	284695	2.07491e+06	3.53303e+06	9.42735e+06	8.37792e+06
IS_Thio-NAD	C21 H27 N7 O13 P2 S	679.086	22.03	3.48642e+07	3.81601e+07	3.05441e+07	3.84935e+07	3.79363e+07	3.35605e+07	3.40909e+07	2.38804e+07	3.17695e+07	2.99846e+07	3.55678e+07	3.23704e+07	3.59183e+07	3.33483e+07	3.14843e+07	3.41161e+07	3.62435e+07	3.14827e+07	3.63477e+07	3.09415e+07	3.46679e+07	3.45537e+07
Normalization to internal Standard IS-Thio-NAD
Peak Area Ratios				Biological Samples												Calibration Curves
Compound	Formula	Mass	RT	naxd_homo_1	naxd_homo_2	naxd_homo_3	naxd_wt_1	naxd_wt_2	naxd_wt_3	naxe_homo_1	naxe_homo_2	naxe_homo_3	naxe_wt_1	naxe_wt_2	naxe_wt_3	Cal0_1	Cal1_1	Cal1_1bis	Cal2_1	Cal3_1	Cal3_1bis	Cal4_1	Cal5_1bis	Cal6_1	Cal6_1bis
NADH	C21 H29 N7 O14 P2	665.123	16.29	0.0236829	0.0194796	0.0205009	0.0358	0.0315126	0.0327566	0.0081819	0.0102446	0.00697589	0.0117765	0.014257	0.0137196	0	0.000365177	0.000287863	0.00158822	0.00585789	0.00532103	0.0360693	0.100132	0.199315	0.209306
NADP+	C21 H28 N7 O17 P3	743.074	4.53	0.000421613	0.00128307	0.00053667	0.000605675	0.00085494	0.000825771	0.000847211	0.000487696	0.000743058	0.000726389	0.000728093	0.000618809	0	0.000153048	0.000167199	0.000620439	0.00163971	0.00221244	0.0137423	0.022207	0.040702	0.0459299
NADPH	C21 H30 N7 O17 P3	745.09	5.86	0.0047707	0.00766274	0.00508566	0.00874945	0.00984192	0.00950459	0.00310703	0.00432719	0.0024483	0.00761921	0.00449937	0.00365741	0	0.000162622	9.45637e-05	0.00101046	0.00426515	0.00407385	0.0267907	0.0563384	0.1026	0.105916
NADHX - 1 (S)	C21 H29 N7 O14 P2	665.123	10.11	0.00337892	0.00378717	0.00403935	0	0	0	0.000552916	0	0.000285246	0	0	0	0	0	0.000370845	0.00158002	0.00448343	0.0064792	0.0294345	0.108405	0.157614	0.201641
NAD+	C21 H27 N7 O14 P2	663.108	12.98	0.322673	0.35195	0.333613	0.430825	0.424049	0.474549	0.336516	0.300806	0.33392	0.430616	0.460681	0.401933	0.0050951	0.0169023	0.0189783	0.0747033	0.26337	0.265428	1.19444	2.73714	5.05896	5.00918
NADHX - 2 (R)	C21 H29 N7 O14 P2	665.123	13.62	0.00111859	0.00146334	0.00146806	0	0	0	0.00254885	0.00268373	0.00226309	0	0	0	0.000213557	0.000637616	0.000486194	0.00250864	0.00950363	0.00904289	0.0570849	0.114184	0.271933	0.242461
IS_Thio-NAD	C21 H27 N7 O13 P2 S	679.086	22.03	1	1	1	1	1	1	1	1	1	1	1	1	1	1	1	1	1	1	1	1	1	1
Data from linear regression						Calibrated range
Compound				a	b	LOQ [nmol/l]	upper limit [nmol/l]
NADH				0.0012	-0.0015	0.33	84
NADP+				0.0002	0.0001	0.42	8.4
NADPH				0.0002	-5e-05	1.7	420
NADHX - 1 (S)				0.0002	4e-05	1.6	33
NAD+				0.0007	0.0159	16.6	1664
NADHX - 2 (R)				0.0003	0.0002	1.6	33
Concentrations [nmol/l]				Biological Samples												Calibration Curves
Compound	Formula	Mass	RT	naxd_homo_1	naxd_homo_2	naxd_homo_3	naxd_wt_1	naxd_wt_2	naxd_wt_3	naxe_homo_1	naxe_homo_2	naxe_homo_3	naxe_wt_1	naxe_wt_2	naxe_wt_3	Cal0_1	Cal1_1	Cal1_1bis	Cal2_1	Cal3_1	Cal3_1bis	Cal4_1	Cal5_1bis	Cal6_1	Cal6_1bis
NADH	C21 H29 N7 O14 P2	665.123	16.29	20.9857	17.483	18.3341	31.0833	27.5105	28.5472	8.06825	9.78715	7.06324	11.0637	13.1308	12.683	1.25	1.55431	1.48989	2.57351	6.13158	5.68419	31.3077	84.6937	167.346	175.671
NADP+	C21 H28 N7 O17 P3	743.074	4.53	1.60807	5.91533	2.18335	2.52838	3.7747	3.62885	3.73605	1.93848	3.21529	3.13194	3.14047	2.59405	< LOQ	0.265238	0.335994	2.60219	7.69856	10.5622	68.2117	110.535	203.01	229.15
NADPH	C21 H30 N7 O17 P3	745.09	5.86	24.1035	38.5637	25.6783	43.9973	49.4596	47.773	15.7851	21.8859	12.4915	38.346	22.7469	18.5371	< LOQ	< LOQ	< LOQ	5.30231	21.5757	20.6192	134.204	281.942	513.249	529.832
NADHX - 1 (S)	C21 H29 N7 O14 P2	665.123	10.11	16.6946	18.7359	19.9968	< LOQ	< LOQ	< LOQ	2.56458	< LOQ	< LOQ	< LOQ	< LOQ	< LOQ	< LOQ	< LOQ	1.65422	7.70011	22.2171	32.196	146.973	541.827	787.869	1008.01
NAD+	C21 H27 N7 O14 P2	663.108	12.98	438.248	480.071	453.876	592.75	583.07	655.213	458.022	407.008	454.315	592.451	635.401	551.476	< LOQ	1.43188	4.3976	84.0047	353.528	356.469	1683.62	3887.49	7204.37	7133.25
NADHX - 2 (R)	C21 H29 N7 O14 P2	665.123	13.62	3.06196	4.21114	4.22688	< LOQ	< LOQ	< LOQ	7.82952	8.27909	6.87695	< LOQ	< LOQ	< LOQ	< LOQ	< LOQ	< LOQ	7.69547	31.0121	29.4763	189.616	379.948	905.777	807.536
				within calibrated range
				< Limit of Quant. [LOQ]

## Sheet: Data ZZURR
Experiment ZZURR
Peak Areas				Biological Samples												Calibration Curves
Compound	Formula	Mass	RT	naxe5_LPS_1	naxe5_LPS_2	naxe5_LPS_3	naxe5_untr_1	naxe5_untr_2	naxe5_untr_3	wildtype_LPS_1	wildtype_LPS_2	wildtype_LPS_3	wildtype_untr_1	wildtype_untr_2	wildtype_untr_3	CalPoint_0_1	CalPoint_0_2	CalPoint_1_1	CalPoint_1_2	CalPoint_2_1	CalPoint_2_2	CalPoint_3_1	CalPoint_3_2	CalPoint_4_1	CalPoint_4_2	CalPoint_5_1	CalPoint_5_2	CalPoint_6_1	CalPoint_6_2
NADH	C21 H29 N7 O14 P2	665.124	16.28	3.22997e+06	3.3277e+06	2.39152e+06	2.92048e+06	2.66057e+06	2.81935e+06	37418.1	1.74871e+06	2.08845e+06	3.29769e+06	2.50196e+06	2.20857e+06	8830.11	7033.23	23938.5	20764.8	102580	97198.9	253887	384940	2.25535e+06	2.15149e+06	6.38171e+06	5.74479e+06	1.31484e+07	1.28808e+07
NADP+	C21 H28 N7 O17 P3	743.075	4.48	137850	144643	149320	153803	135086	139544	38153.1	183308	172842	174617	171886	169570			18014.9	15787.1	49880.9	40102.4	147521	169194	918036	821792	2.05802e+06	1.46582e+06	3.63475e+06	3.9182e+06
NADPH	C21 H30 N7 O17 P3	745.091	5.87	484594	391715	466354	479975	414615	405787	9424.28	522740	394999	513890	421096	410336					27615.3	20081.4	72119.3	108479	713780	640406	1.80824e+06	1.62633e+06	3.40498e+06	3.3258e+06
NADHX - 1 (S)	C21 H31 N7 O15 P2	683.134	10.16	136310	159189	133972	113266	138862	129779									10693.9	10459.3	60374.9	62468.9	160027	248050	1.26809e+06	1.2557e+06	3.32224e+06	3.00762e+06	6.01974e+06	6.51539e+06
NAD+	C21 H27 N7 O14 P2	663.109	12.88	4.44603e+07	4.66841e+07	3.98228e+07	4.35123e+07	4.35285e+07	4.34867e+07	1.9877e+06	4.85922e+07	4.72735e+07	4.56187e+07	4.79773e+07	4.56287e+07	983289	984977	1.41322e+06	1.47721e+06	4.1373e+06	4.25444e+06	9.43599e+06	1.32885e+07	5.08101e+07	5.05332e+07	1.10313e+08	1.04935e+08	1.96487e+08	1.96429e+08
NADHX - 2 (R)	C21 H31 N7 O15 P2	683.134	13.66	199699	204314	185175	208844	193488	197256									10848	11762.4	59962.2	58396.5	151965	223802	1.32907e+06	1.28973e+06	3.16353e+06	2.94399e+06	5.87863e+06	5.97363e+06
IS-Thio-NAD	C21 H27 N7 O13 P2 S	679.087	21.91	3.07784e+08	3.05811e+08	2.68481e+08	3.11019e+08	3.07367e+08	3.03721e+08	3.31317e+08	3.02549e+08	2.9396e+08	3.19751e+08	3.07523e+08	2.92719e+08	3.05924e+08	2.8006e+08	2.84256e+08	2.8398e+08	3.07534e+08	3.07726e+08	2.54261e+08	3.05227e+08	3.11361e+08	3.10398e+08	3.16452e+08	3.05454e+08	2.94257e+08	2.99281e+08
Normalization to internal Standard IS-Thio-NAD
Peak Area Ratios				Samples												Cal. Curves
Compound	Formula	Mass	RT	naxe5_LPS_1	naxe5_LPS_2	naxe5_LPS_3	naxe5_untr_1	naxe5_untr_2	naxe5_untr_3	wildtype_LPS_1	wildtype_LPS_2	wildtype_LPS_3	wildtype_untr_1	wildtype_untr_2	wildtype_untr_3	CalPoint_0_1	CalPoint_0_2	CalPoint_1_1	CalPoint_1_2	CalPoint_2_1	CalPoint_2_2	CalPoint_3_1	CalPoint_3_2	CalPoint_4_1	CalPoint_4_2	CalPoint_5_1	CalPoint_5_2	CalPoint_6_1	CalPoint_6_2
NADH	C21 H29 N7 O14 P2	665.124	16.28	0.0104943	0.0108815	0.00890756	0.00939004	0.008656	0.0092827	0.000112937	0.00577994	0.00710453	0.0103133	0.00813586	0.007545	2.88637e-05	2.51133e-05	8.42144e-05	7.31207e-05	0.000333555	0.000315862	0.00099853	0.00126116	0.00724353	0.0069314	0.0201664	0.0188074	0.0446833	0.0430391
NADP+	C21 H28 N7 O17 P3	743.075	4.48	0.00044788	0.000472981	0.000556164	0.000494514	0.000439496	0.000459447	0.000115156	0.000605879	0.000587976	0.000546104	0.000558938	0.000579293	0	0	6.33757e-05	5.55923e-05	0.000162196	0.000130319	0.000580195	0.00055432	0.00294846	0.00264754	0.00650343	0.00479882	0.0123523	0.013092
NADPH	C21 H30 N7 O17 P3	745.091	5.87	0.00157446	0.0012809	0.00173701	0.00154323	0.00134893	0.00133605	2.84449e-05	0.00172779	0.00134372	0.00160716	0.00136932	0.00140181	0	0	0	0	8.97959e-05	6.52574e-05	0.000283643	0.000355404	0.00229245	0.00206318	0.00571411	0.00532432	0.0115714	0.0111126
NADHX - 1 (S)	C21 H31 N7 O15 P2	683.134	10.16	0.000442875	0.000520546	0.000498999	0.000364176	0.000451781	0.000427299	0	0	0	0	0	0	0	0	3.76206e-05	3.68311e-05	0.000196319	0.000203002	0.000629381	0.000812673	0.00407272	0.00404545	0.0104984	0.00984639	0.0204574	0.0217701
NAD+	C21 H27 N7 O14 P2	663.109	12.88	0.144453	0.152656	0.148326	0.139902	0.141617	0.14318	0.00599937	0.16061	0.160816	0.142669	0.156012	0.155879	0.00321416	0.00351702	0.00497164	0.0052018	0.0134531	0.0138254	0.0371115	0.0435364	0.163187	0.162801	0.348592	0.343537	0.66774	0.656336
NADHX - 2 (R)	C21 H31 N7 O15 P2	683.134	13.66	0.000648831	0.000668106	0.000689714	0.000671483	0.000629502	0.000649466	0	0	0	0	0	0	0	0	3.81629e-05	4.14199e-05	0.000194977	0.000189768	0.000597676	0.000733231	0.00426858	0.00415508	0.00999686	0.00963809	0.0199778	0.0199599
IS-Thio-NAD	C21 H27 N7 O13 P2 S	679.087	21.91	1	1	1	1	1	1	1	1	1	1	1	1	1	1	1	1	1	1	1	1	1	1	1	1	1	1
Data from linear regression
Compound				a	b	LOQ [nmol/l]	upper limit [nmol/l]
NADH				0.0002	-0.0003	0.33	84
NADP+				7e-05	2e-05	0.42	42
NADPH				1e-05	-6e-05	1.7	420
NADHX - 1 (S)				2e-05	1e-05	1.6	33
NAD+				9e-05	0.0058	16.6	1664
NADHX - 2 (R)				2e-05	2e-05	1.6	33
Concentrations [nmol/l]				Samples						Outlier!						Cal. Curves
Compound	Formula	Mass	RT	naxe5_LPS_1	naxe5_LPS_2	naxe5_LPS_3	naxe5_untr_1	naxe5_untr_2	naxe5_untr_3	wildtype_LPS_1	wildtype_LPS_2	wildtype_LPS_3	wildtype_untr_1	wildtype_untr_2	wildtype_untr_3	CalPoint_0_1	CalPoint_0_2	CalPoint_1_1	CalPoint_1_2	CalPoint_2_1	CalPoint_2_2	CalPoint_3_1	CalPoint_3_2	CalPoint_4_1	CalPoint_4_2	CalPoint_5_1	CalPoint_5_2	CalPoint_6_1	CalPoint_6_2
NADH	C21 H29 N7 O14 P2	665.124	16.28	53.9715	55.9076	46.0378	48.4502	44.78	47.9135	2.06469	30.3997	37.0227	53.0665	42.1793	39.225	1.64432	1.62557	1.92107	1.8656	3.16777	3.07931	6.49265	7.8058	37.7176	36.157	102.332	95.537	224.916	216.695
NADP+	C21 H28 N7 O17 P3	743.075	4.48	6.11257	6.47115	7.65949	6.77877	5.9928	6.27782	1.35937	8.36969	8.11395	7.51577	7.69911	7.9899	< LOQ	< LOQ	0.619653	0.508461	2.03137	1.57598	8.00278	7.63315	41.8351	37.5363	92.6205	68.2689	176.175	186.744
NADPH	C21 H30 N7 O17 P3	745.091	5.87	163.446	134.09	179.701	160.323	140.893	139.605	8.84449	178.779	140.372	166.716	142.932	146.181	6	6	6	6	14.9796	12.5257	34.3643	41.5404	235.245	212.318	577.411	538.432	1163.14	1117.26
NADHX - 1 (S)	C21 H31 N7 O15 P2	683.134	10.16	21.6438	25.5273	24.45	17.7088	22.089	20.8649	< LOQ	< LOQ	< LOQ	< LOQ	< LOQ	< LOQ	< LOQ	< LOQ	1.38103	1.34155	9.31595	9.65011	30.969	40.1337	203.136	201.773	524.42	491.82	1022.37	1088.01
NAD+	C21 H27 N7 O14 P2	663.109	12.88	1540.59	1631.74	1583.62	1490.03	1509.08	1526.44	2.21526	1720.11	1722.4	1520.77	1669.03	1667.54	< LOQ	< LOQ	< LOQ	< LOQ	85.0349	89.1715	347.906	419.293	1748.74	1744.46	3808.8	3752.63	7354.89	7228.18
NADHX - 2 (R)	C21 H31 N7 O15 P2	683.134	13.66	31.4415	32.4053	33.4857	32.5741	30.4751	31.4733	< LOQ	< LOQ	< LOQ	< LOQ	< LOQ	< LOQ	< LOQ	< LOQ	< LOQ	< LOQ	8.74886	8.48841	28.8838	35.6616	212.429	206.754	498.843	480.905	997.892	996.996
					within calibrated range
					< Limit of Quant. [LOQ]

## Sheet: Peak_Area_DOV33
Row Labels	NK_ZF_Niacin_EB2_1	NK_ZF_Niacin_EB3_1	NK_ZF_Niacin_Naxdex5_10dpf_Homo1_Niacin_1	NK_ZF_Niacin_Naxdex5_10dpf_Homo1_NoTreat_1	NK_ZF_Niacin_Naxdex5_10dpf_Homo2_Niacin_1	NK_ZF_Niacin_Naxdex5_10dpf_Homo2_NoTreat_1	NK_ZF_Niacin_Naxdex5_10dpf_Homo3_Niacin_1	NK_ZF_Niacin_Naxdex5_10dpf_Homo3_NoTreat_1	NK_ZF_Niacin_Naxdex5_10dpf_Homo4_Niacin_1	NK_ZF_Niacin_Naxdex5_10dpf_Homo4_NoTreat_1	NK_ZF_Niacin_Naxdex5_10dpf_WT1_Niacin_1	NK_ZF_Niacin_Naxdex5_10dpf_WT1_NoTreat_1	NK_ZF_Niacin_Naxdex5_10dpf_WT2_Niacin_1	NK_ZF_Niacin_Naxdex5_10dpf_WT2_NoTreat_1	NK_ZF_Niacin_Naxdex5_10dpf_WT3_Niacin_1	NK_ZF_Niacin_Naxdex5_10dpf_WT3_NoTreat_1	NK_ZF_Niacin_Naxdex5_10dpf_WT4_NoTreat_1	NK_ZF_Niacin_Naxdex5_13dpf_Homo1_Niacin_1	NK_ZF_Niacin_Naxdex5_13dpf_Homo2_Niacin_1	NK_ZF_Niacin_Naxdex5_13dpf_Homo2_NoTreat_1	NK_ZF_Niacin_Naxdex5_13dpf_Homo3_Niacin_1	NK_ZF_Niacin_Naxdex5_13dpf_Homo3_NoTreat_1	NK_ZF_Niacin_Naxdex5_13dpf_Homo4_NoTreat_1	NK_ZF_Niacin_Naxdex5_13dpf_Homo5_Niacin_1	NK_ZF_Niacin_Naxdex5_13dpf_WT1_Niacin_1	NK_ZF_Niacin_Naxdex5_13dpf_WT1_NoTreat_1	NK_ZF_Niacin_Naxdex5_13dpf_WT2_Niacin_1	NK_ZF_Niacin_Naxdex5_13dpf_WT2_NoTreat_1	NK_ZF_Niacin_Naxdex5_13dpf_WT3_Niacin_1	NK_ZF_Niacin_Naxdex5_13dpf_WT3_NoTreat_1	NK_ZF_Niacin_Naxdex5_13dpf_WT4_Niacin_1	NK_ZF_Niacin_Naxdex5_13dpf_WT4_NoTreat_1	NK_ZF_Niacin_Naxdex5_13dpf_WT5_Niacin_1
IS-TNAD	103366601	116349059	94225982	124615124	119005352	115435412	113348478	111446296	134582963	122320780	99008941	137158433	102151293	103311750	122326087	128222324	116515246	141415078	121330138	117520188	126820976	136217480	123883752	131205133	118969747	136940992	117324976	128156260	125966164	135864103	140459622	121873893	127810582
NAD+	1407944	784669	68680616	72478734	91246998	66380917	85045478	60583293	105061156	69611045	78112526	87675220	97801531	67500697	120523366	89306980	72530073	64938866	71624915	63200057	88434591	76717078	28258997	84162400	139968175	93334096	128025575	96701873	141194454	99353992	160262821	83816488	141115989
NADH	0	0	19836762	6733420	18238733	1929622	23568703	7431469	6763693	10102425	30079097	20940239	24709659	19392144	25759855	12321420	18827309	16774753	4199370	1418239	29936836	3758170	4110728	22051160	19904536	11120151	13609349	11320151	7258167	13320151	17960419	2626458	6234589
R-NADHX	0	0	544359	89395	738699	74504	670654	169802	924314	29963	0	0	0	0	0	0	0	2095546	1571143	49732	1774731	78140	10925	0	0	0	0	0	0	0	0	0	0
S-NADHX	0	0	629506	401165	778868	503187	761318	303210	1176381	499414	0	0	0	0	0	0	0	2975904	2035143	423973	2466203	488746	340676	13508	0	0	0	0	0	0	0	0	0
normalized based on IS_TNAD
Row Labels	NK_ZF_Niacin_EB2_1	NK_ZF_Niacin_EB3_1	NK_ZF_Niacin_Naxdex5_10dpf_Homo1_Niacin_1	NK_ZF_Niacin_Naxdex5_10dpf_Homo1_NoTreat_1	NK_ZF_Niacin_Naxdex5_10dpf_Homo2_Niacin_1	NK_ZF_Niacin_Naxdex5_10dpf_Homo2_NoTreat_1	NK_ZF_Niacin_Naxdex5_10dpf_Homo3_Niacin_1	NK_ZF_Niacin_Naxdex5_10dpf_Homo3_NoTreat_1	NK_ZF_Niacin_Naxdex5_10dpf_Homo4_Niacin_1	NK_ZF_Niacin_Naxdex5_10dpf_Homo4_NoTreat_1	NK_ZF_Niacin_Naxdex5_10dpf_WT1_Niacin_1	NK_ZF_Niacin_Naxdex5_10dpf_WT1_NoTreat_1	NK_ZF_Niacin_Naxdex5_10dpf_WT2_Niacin_1	NK_ZF_Niacin_Naxdex5_10dpf_WT2_NoTreat_1	NK_ZF_Niacin_Naxdex5_10dpf_WT3_Niacin_1	NK_ZF_Niacin_Naxdex5_10dpf_WT3_NoTreat_1	NK_ZF_Niacin_Naxdex5_10dpf_WT4_NoTreat_1	NK_ZF_Niacin_Naxdex5_13dpf_Homo1_Niacin_1	NK_ZF_Niacin_Naxdex5_13dpf_Homo2_Niacin_1	NK_ZF_Niacin_Naxdex5_13dpf_Homo2_NoTreat_1	NK_ZF_Niacin_Naxdex5_13dpf_Homo3_Niacin_1	NK_ZF_Niacin_Naxdex5_13dpf_Homo3_NoTreat_1	NK_ZF_Niacin_Naxdex5_13dpf_Homo4_NoTreat_1	NK_ZF_Niacin_Naxdex5_13dpf_Homo5_Niacin_1	NK_ZF_Niacin_Naxdex5_13dpf_WT1_Niacin_1	NK_ZF_Niacin_Naxdex5_13dpf_WT1_NoTreat_1	NK_ZF_Niacin_Naxdex5_13dpf_WT2_Niacin_1	NK_ZF_Niacin_Naxdex5_13dpf_WT2_NoTreat_1	NK_ZF_Niacin_Naxdex5_13dpf_WT3_Niacin_1	NK_ZF_Niacin_Naxdex5_13dpf_WT3_NoTreat_1	NK_ZF_Niacin_Naxdex5_13dpf_WT4_Niacin_1	NK_ZF_Niacin_Naxdex5_13dpf_WT4_NoTreat_1	NK_ZF_Niacin_Naxdex5_13dpf_WT5_Niacin_1
NAD+	0.0136209	0.00674409	0.728893	0.581621	0.766747	0.575048	0.750301	0.54361	0.780642	0.569086	0.788944	0.639226	0.957418	0.653369	0.985263	0.696501	0.622494	0.459208	0.590331	0.53778	0.697318	0.563196	0.228109	0.641457	1.1765	0.681564	1.0912	0.754562	1.12089	0.731275	1.14099	0.687731	1.1041
NADH	0	0	0.210523	0.0540337	0.15326	0.016716	0.207931	0.0666821	0.0502567	0.0825896	0.303802	0.152672	0.241893	0.187705	0.210583	0.0960942	0.161587	0.118621	0.0346111	0.012068	0.236056	0.0275895	0.0331821	0.168066	0.167308	0.081204	0.115997	0.0883308	0.05762	0.0980403	0.127869	0.0215506	0.0487799
R-NADHX	0	0	0.00577716	0.000717369	0.00620728	0.000645417	0.00591674	0.00152362	0.00686799	0.000244954	0	0	0	0	0	0	0	0.0148184	0.0129493	0.000423178	0.013994	0.000573642	8.81875e-05	0	0	0	0	0	0	0	0	0	0
S-NADHX	0	0	0.00668081	0.00321923	0.00654481	0.00435903	0.00671661	0.00272068	0.00874094	0.00408282	0	0	0	0	0	0	0	0.0210438	0.0167736	0.00360766	0.0194463	0.00358798	0.00274997	0.000102953	0	0	0	0	0	0	0	0	0
						RSD TNAD	9.81563	ok

## Sheet: data_Processed-DOV33
Row Labels	10dpf_Homo_niacin_1	10dpf_Homo_Niacin_2	10dpf_Homo_NoTreat_1	10dpf_Homo_NoTreat_2	10dpf_Niacin_Homo3	10dpf_Niacin_Homo4	10dpf_Niacin_WT1	10dpf_Niacin_WT2	10dpf_Niacin_WT3	10dpf_NoTreat_Homo3	10dpf_NoTreat_Homo4	10dpf_NoTreat_WT1	10dpf_NoTreat_WT2	10dpf_NoTreat_WT3	10dpf_NoTreat_WT4	13dpf_Niacin_Homo1	13dpf_Niacin_Homo2	13dpf_Niacin_Homo3	13dpf_Niacin_WT1	13dpf_Niacin_WT2	13dpf_Niacin_WT3	13dpf_Niacin_WT4	13dpf_Niacin_WT5	13dpf_NoTreat_Homo2	13dpf_NoTreat_Homo3	13dpf_NoTreat_Homo4	13dpf_Niacin_Homo5	13dpf_NoTreat_WT1	13dpf_NoTreat_WT2	13dpf_NoTreat_WT3	13dpf_NoTreat_WT4
Row Labels	NK_ZF_Niacin_Naxdex5_10dpf_Homo1_Niacin	NK_ZF_Niacin_Naxdex5_10dpf_Homo2_Niacin	NK_ZF_Niacin_Naxdex5_10dpf_Homo1_NoTreat	NK_ZF_Niacin_Naxdex5_10dpf_Homo2_NoTreat	NK_ZF_Niacin_Naxdex5_10dpf_Homo3_Niacin	NK_ZF_Niacin_Naxdex5_10dpf_Homo4_Niacin	NK_ZF_Niacin_Naxdex5_10dpf_WT1_Niacin	NK_ZF_Niacin_Naxdex5_10dpf_WT2_Niacin	NK_ZF_Niacin_Naxdex5_10dpf_WT3_Niacin	NK_ZF_Niacin_Naxdex5_10dpf_Homo3_NoTreat	NK_ZF_Niacin_Naxdex5_10dpf_Homo4_NoTreat	NK_ZF_Niacin_Naxdex5_10dpf_WT1_NoTreat	NK_ZF_Niacin_Naxdex5_10dpf_WT2_NoTreat	NK_ZF_Niacin_Naxdex5_10dpf_WT3_NoTreat	NK_ZF_Niacin_Naxdex5_10dpf_WT4_NoTreat	NK_ZF_Niacin_Naxdex5_13dpf_Homo1_Niacin	NK_ZF_Niacin_Naxdex5_13dpf_Homo2_Niacin	NK_ZF_Niacin_Naxdex5_13dpf_Homo3_Niacin	NK_ZF_Niacin_Naxdex5_13dpf_WT1_Niacin	NK_ZF_Niacin_Naxdex5_13dpf_WT2_Niacin	NK_ZF_Niacin_Naxdex5_13dpf_WT3_Niacin	NK_ZF_Niacin_Naxdex5_13dpf_WT4_Niacin	NK_ZF_Niacin_Naxdex5_13dpf_WT5_Niacin	NK_ZF_Niacin_Naxdex5_13dpf_Homo2_NoTreat	NK_ZF_Niacin_Naxdex5_13dpf_Homo3_NoTreat	NK_ZF_Niacin_Naxdex5_13dpf_Homo4_NoTreat	NK_ZF_Niacin_Naxdex5_13dpf_Homo5_Niacin	NK_ZF_Niacin_Naxdex5_13dpf_WT1_NoTreat	NK_ZF_Niacin_Naxdex5_13dpf_WT2_NoTreat	NK_ZF_Niacin_Naxdex5_13dpf_WT3_NoTreat	NK_ZF_Niacin_Naxdex5_13dpf_WT4_NoTreat
NAD+	0.728893	0.766747	0.581621	0.575048	0.750301	0.780642	0.788944	0.957418	0.985263	0.54361	0.569086	0.639226	0.653369	0.696501	0.622494	0.459208	0.590331	0.697318	1.1765	1.0912	1.12089	1.14099	1.1041	0.53778	0.563196	0.228109	0.641457	0.681564	0.754562	0.731275	0.687731
NADH	0.210523	0.159981	0.0540337	0.016716	0.207931	0.0502567	0.303802	0.241893	0.210583	0.0666821	0.0825896	0.152672	0.187705	0.0960942	0.161587	0.118621	0.0346111	0.236056	0.167308	0.115997	0.05762	0.127869	0.0487799	0.012068	0.0275895	0.0331821	0.168066	0.081204	0.0883308	0.0980403	0.0215506
R-NADHX	0.00577716	0.00647951	0.000717369	0.000645417	0.00591674	0.00686799	0	0	0	0.00152362	0.000244954	0	0	0	0	0.0148184	0.0129493	0.013994	0	0	0	0	0	0.000423178	0.000573642	8.81875e-05	0	0	0	0	0
S-NADHX	0.00668081	0.00683185	0.00321923	0.00435903	0.00671661	0.00874094	0	0	0	0.00272068	0.00408282	0	0	0	0	0.0210438	0.0167736	0.0194463	0	0	0	0	0	0.00360766	0.00358798	0.00274997	0.000102953	0	0	0	0
	NK_ZF_Niacin_Standard_Cal0_2	NK_ZF_Niacin_Standard_Cal1_2	NK_ZF_Niacin_Standard_Cal2_2	NK_ZF_Niacin_Standard_Cal3_2	NK_ZF_Niacin_Standard_Cal4_2	NK_ZF_Niacin_Standard_Cal5_2	NK_ZF_Niacin_Standard_Cal6_2
NAD	0.0129102	0.0631016	0.0653013	0.15127	0.190347	0.234512	0.4007
	ng/ml		150	300	600	900	1200	1500
	points	CalPoint_0	CalPoint_1	CalPoint_2	CalPoint_3	CalPoint_4	CalPoint_5	CalPoint_6
	nM	0	218.978	437.956	875.912	1313.87	1751.82	2189.78
		0.0129102	0.0631016	0.0653013	0.15127	0.190347	0.234512	0.4007
Row Labels	10dpf_Homo_niacin_1	10dpf_Homo_Niacin_2	10dpf_Homo_NoTreat_1	10dpf_Homo_NoTreat_2	10dpf_Niacin_Homo3	10dpf_Niacin_Homo4	10dpf_Niacin_WT1	10dpf_Niacin_WT2	10dpf_Niacin_WT3	10dpf_NoTreat_Homo3	10dpf_NoTreat_Homo4	10dpf_NoTreat_WT1	10dpf_NoTreat_WT2	10dpf_NoTreat_WT3	10dpf_NoTreat_WT4	13dpf_Niacin_Homo1	13dpf_Niacin_Homo2	13dpf_Niacin_Homo3	13dpf_Niacin_WT1	13dpf_Niacin_WT2	13dpf_Niacin_WT3	13dpf_Niacin_WT4	13dpf_Niacin_WT5	13dpf_NoTreat_Homo2	13dpf_NoTreat_Homo3	13dpf_NoTreat_Homo4	13dpf_Niacin_Homo5	13dpf_NoTreat_WT1	13dpf_NoTreat_WT2	13dpf_NoTreat_WT3	13dpf_NoTreat_WT4
NAD+	0.728893	0.766747	0.581621	0.575048	0.750301	0.780642	0.788944	0.957418	0.985263	0.54361	0.569086	0.639226	0.653369	0.696501	0.622494	0.459208	0.590331	0.697318	1.1765	1.0912	1.12089	1.14099	1.1041	0.53778	0.563196	0.228109	0.641457	0.681564	0.754562	0.731275	0.687731
nM	767.992	810.052	604.356	597.053	791.779	825.491	834.716	1021.91	1052.85	562.122	590.429	668.362	684.077	732.001	649.771	468.342	614.034	732.909	1265.34	1170.56	1203.55	1225.88	1184.89	555.645	583.884	211.566	670.841	715.405	796.514	770.639	722.257
Row Labels	10dpf_Homo_niacin_1	10dpf_Homo_Niacin_2	10dpf_Homo_NoTreat_1	10dpf_Homo_NoTreat_2	10dpf_Niacin_Homo3	10dpf_Niacin_Homo4	10dpf_Niacin_WT1	10dpf_Niacin_WT2	10dpf_Niacin_WT3	10dpf_NoTreat_Homo3	10dpf_NoTreat_Homo4	10dpf_NoTreat_WT1	10dpf_NoTreat_WT2	10dpf_NoTreat_WT3	10dpf_NoTreat_WT4	13dpf_Niacin_Homo1	13dpf_Niacin_Homo2	13dpf_Niacin_Homo3	13dpf_Niacin_WT1	13dpf_Niacin_WT2	13dpf_Niacin_WT3	13dpf_Niacin_WT4	13dpf_Niacin_WT5	13dpf_NoTreat_Homo2	13dpf_NoTreat_Homo3	13dpf_NoTreat_Homo4	13dpf_Niacin_Homo5	13dpf_NoTreat_WT1	13dpf_NoTreat_WT2	13dpf_NoTreat_WT3	13dpf_NoTreat_WT4
NADH	0.210523	0.159981	0.0540337	0.016716	0.207931	0.0502567	0.303802	0.241893	0.210583	0.0666821	0.0825896	0.152672	0.187705	0.0960942	0.161587	0.118621	0.0346111	0.236056	0.167308	0.115997	0.05762	0.127869	0.0487799	0.012068	0.0275895	0.0331821	0.168066	0.081204	0.0883308	0.0980403	0.0215506
	71.4448	55.6504	22.5418	10.88	70.6348	21.3615	100.594	81.2477	71.4636	26.4944	31.4655	53.3662	64.3141	35.6857	56.1521	42.7252	16.4722	79.4237	57.9399	41.9053	23.6625	45.6153	20.9	9.42751	14.278	16.0257	58.177	31.0325	33.2596	36.2938	12.3908
	NADH Calibration	CalPoint_0	CalPoint_1	CalPoint_2	CalPoint_3	CalPoint_4	CalPoint_5	CalPoint_6
	concentration	0	5	10	20	30	40	50
		CalPoint_0	CalPoint_1	CalPoint_2	CalPoint_3	CalPoint_4	CalPoint_5	CalPoint_6
	c [ng/ml]	0	7.05219	14.1044	28.2087	42.3131	56.4175	70.5219
	Replicate 1	0	0.0275499	0.0248627	0.0790372	0.111563	0.164927	0.0824809
	Replicate 2
	replicate 3
Row Labels	10dpf_Homo_niacin_1	10dpf_Homo_Niacin_2	10dpf_Homo_NoTreat_1	10dpf_Homo_NoTreat_2	10dpf_Niacin_Homo3	10dpf_Niacin_Homo4	10dpf_Niacin_WT1	10dpf_Niacin_WT2	10dpf_Niacin_WT3	10dpf_NoTreat_Homo3	10dpf_NoTreat_Homo4	10dpf_NoTreat_WT1	10dpf_NoTreat_WT2	10dpf_NoTreat_WT3	10dpf_NoTreat_WT4	13dpf_Niacin_Homo1	13dpf_Niacin_Homo2	13dpf_Niacin_Homo3	13dpf_Niacin_WT1	13dpf_Niacin_WT2	13dpf_Niacin_WT3	13dpf_Niacin_WT4	13dpf_Niacin_WT5	13dpf_NoTreat_Homo2	13dpf_NoTreat_Homo3	13dpf_NoTreat_Homo4	13dpf_Niacin_Homo5	13dpf_NoTreat_WT1	13dpf_NoTreat_WT2	13dpf_NoTreat_WT3	13dpf_NoTreat_WT4
S-NADHX	0.00668081	0.00683185	0.00321923	0.00435903	0.00671661	0.00874094	0	0	0	0.00272068	0.00408282	0	0	0	0	0.0210438	0.0167736	0.0194463	0	0	0	0	0	0.00360766	0.00358798	0.00274997	0.000102953	0	0	0	0
concentration based on cal curve	31.9041	32.6593	14.5962	20.2952	32.0831	42.2047	0	0	0	12.1034	18.9141	0	0	0	0	103.719	82.368	95.7317						16.5383	16.4399	12.2498	-0.985234
	S-NADHX Calibration	CalPoint_0	CalPoint_1	CalPoint_2	CalPoint_3	CalPoint_4	CalPoint_5	CalPoint_6
	c [ng/ml]	0	4	8	16	24	32	40
		CalPoint_0	CalPoint_1	CalPoint_2	CalPoint_3	CalPoint_4	CalPoint_5	CalPoint_6
	c [nmol/l]	0	5.8651	11.7302	23.4604	35.1906	46.9208	58.651
	Replicate 1	0	0.00147615	0.00234732	0.00365538	0.00575583	0.0125759	0.0102989
Row Labels	10dpf_Homo_niacin_1	10dpf_Homo_Niacin_2	10dpf_Homo_NoTreat_1	10dpf_Homo_NoTreat_2	10dpf_Niacin_Homo3	10dpf_Niacin_Homo4	10dpf_Niacin_WT1	10dpf_Niacin_WT2	10dpf_Niacin_WT3	10dpf_NoTreat_Homo3	10dpf_NoTreat_Homo4	10dpf_NoTreat_WT1	10dpf_NoTreat_WT2	10dpf_NoTreat_WT3	10dpf_NoTreat_WT4	13dpf_Niacin_Homo1	13dpf_Niacin_Homo2	13dpf_Niacin_Homo3	13dpf_Niacin_WT1	13dpf_Niacin_WT2	13dpf_Niacin_WT3	13dpf_Niacin_WT4	13dpf_Niacin_WT5	13dpf_NoTreat_Homo2	13dpf_NoTreat_Homo3	13dpf_NoTreat_Homo4	13dpf_Niacin_Homo5	13dpf_NoTreat_WT1	13dpf_NoTreat_WT2	13dpf_NoTreat_WT3	13dpf_NoTreat_WT4
R-NADHX	0.00577716	0.00647951	0.000717369	0.000645417	0.00591674	0.00686799	0	0	0	0.00152362	0.000244954	0	0	0	0	0.0148184	0.0129493	0.013994	0	0	0	0	0	0.000423178	0.000573642	8.81875e-05	0	0	0	0	0
conc based on current cal curve	96.4527	108.159	12.1228	10.9236	98.7791	114.633	0	0	0	25.5604	4.24924	0	0	0	0	247.14	215.989	233.4	0	0	0	0	0	7.21964	9.72736	1.63646	0	0	0	0	0
	R-NADHX Calibration	CalPoint_0	CalPoint_1	CalPoint_2	CalPoint_3	CalPoint_4	CalPoint_5	CalPoint_6
	c [ng/ml]	0	4	8	16	24	32	40
		CalPoint_0	CalPoint_1	CalPoint_2	CalPoint_3	CalPoint_4	CalPoint_5	CalPoint_6
	c [nmol/l]	0	5.8651	11.7302	23.4604	35.1906	46.9208	58.651
	Replicate 1	0	0.000424157	0.000826845	0.00134763	0.00218627	0.00313752	0.00380904
