# Supplementary material for: Unveiling Immune System Perturbations in Early Development Through Zebrafish Models of NADHX Repair Deficiency
Source: J Inherit Metab Dis. 2026 Feb 1;49(2):e70149. doi: 10.1002/jimd.70149 (PMC12861718; doi:10.1002/jimd.70149)
Supplement: Supplementary file 4 — Table S4: jimd70149‐sup‐0004‐TableS4.xlsx. [file JIMD-49-0-s003.xlsx]

## Sheet: Tabelle1
NCBI Gene ID	Gene Symbol	Alternative Gene Name	Type	log2 (naxd_0 / wildtype_0)	Qvalue (naxd_0 / wildtype_0)
797867	carkd'		mRNA	-1.70167	7.94561e-46
565611	'zgc:172090'		mRNA	-2.42567	1.42783e-05
792160	'irf1b'		mRNA	-1.56538	1.42783e-05
101885672	LOC101885672'	neurl3	mRNA	-4.38329	1.98153e-05
322336	'ifit15'		mRNA	-2.62565	8.34303e-05
101883495	'si:dkey-219e21.4'		mRNA	-1.45985	0.0001479
566996	si:dkey-11k2.7'	ptgr1	mRNA	2.25714	0.0001479
100148554	si:dkeyp-9d4.2'	ifi44a1	mRNA	-2.92369	0.000152193
570613	'sord'		mRNA	-1.37505	0.000168315
641422	'zgc:123284'		mRNA	1.6299	0.000229409
100330485	LOC100330485'		mRNA	-5.78425	0.000266145
110438559	LOC110438559'	pim3-like	mRNA	-3.48397	0.000306126
100001417	'fbxo30a'		mRNA	1.07344	0.000472438
393939	'atf3'		mRNA	1.09263	0.000737751
108179126	LOC108179126'	GTPase IMAP family member 8-like / gimap8	mRNA	-3.81306	0.000797877
553986	'pcdh1g2'		mRNA	1.31932	0.000856867
560010	'LOC560010'		mRNA	-1.69277	0.00210481
570832	'c7b'		mRNA	1.17428	0.00224805
101882795	'LOC101882795'		mRNA	-1.58018	0.00266516
100134974	'ebi3'		mRNA	-1.51881	0.00385734
561147	'LOC561147'		mRNA	4.29091	0.00513462
100149425	LOC100149425'	mettl21c	mRNA	-1.07589	0.00514404
100137108	'hspb9'		mRNA	1.0122	0.00514719
103908890	'LOC103908890'		mRNA	-1.44637	0.00652853
100320289	'adamts13'		mRNA	-1.07987	0.00737778
794380	'zgc:194655'		mRNA	-2.36163	0.00820256
570456	'rsad2'		mRNA	-2.78383	0.00820256
100330250	'LOC100330250'		mRNA	-5.15345	0.00931437
100005420	LOC100005420'	tmprss6	mRNA	-1.27476	0.00977375
564241	'fosl1a'		mRNA	1.35817	0.0101595
393888	'abhd2a'		mRNA	1.03976	0.0144937
100334014	LOC100334014'		mRNA	-1.14052	0.0169124
100330435	'apobb.2'		mRNA	-2.47841	0.0169124
570366	'stx19'		mRNA	-1.86571	0.0171535
100002920	'si:dkey-27p18.3'		mRNA	-1.05634	0.0180671
100007738	LOC100007738'		mRNA	3.2701	0.0184934
568360	'spdl1'		mRNA	-1.02144	0.0184963
100149772	'si:dkey-58f10.13'		mRNA	-1.95155	0.0188389
100007523	si:dkey-79f11.10'	ifi44a8	mRNA	-3.58059	0.0196244
100333689	'si:dkey-23n7.10'		mRNA	1.41259	0.0196244
403027	'snx10a'		mRNA	1.31052	0.0203902
561283	'LOC561283'		mRNA	2.74668	0.0205361
101885332	LOC101885332'		mRNA	-2.98863	0.0214938
266799	'gatm'		mRNA	-1.25463	0.0215913
664751	'casp6l2'		mRNA	-1.56169	0.0217786
402867	'acot16'		mRNA	-1.12255	0.0219965
100007785	'LOC100007785'		mRNA	2.70805	0.0228229
100006583	'si:dkey-105h11.2'		mRNA	-1.08862	0.0239984
564808	'LOC564808'		mRNA	-4.9958	0.0267995
110437809	LOC110437809'		mRNA	1.24529	0.0268585
110439487	'LOC110439487'		mRNA	-1.2557	0.0284624
794295	'si:ch211-142d6.2'		mRNA	-1.04102	0.0286008
415223	'trim63a'		mRNA	1.22362	0.0295278
100007164	'cbln14'		mRNA	-2.02442	0.0295435
494576	'si:dkey-13a21.4'		mRNA	-1.15279	0.029754
566600	'si:ch211-284e13.9'		mRNA	-2.38727	0.029754
81540	'tyms'		mRNA	-1.08117	0.0324753
565510	'slc2a9l1'		mRNA	1.16469	0.0343999
360145	'mxc'		mRNA	-1.16224	0.0356387
555679	'scpp5'		mRNA	-1.12164	0.0356387
393330	'zgc:64002'		mRNA	-1.12939	0.0386533
559518	'tmem119a'		mRNA	-1.55803	0.04042
792467	si:ch211-270n8.1'		mRNA	2.56558	0.04117
574425	'zgc:114041'		mRNA	1.12247	0.0416625
100005871	'ftr57'		mRNA	-2.34176	0.0419808
360143	'mxb'		mRNA	-2.81347	0.0419808
100330415	'si:dkey-96f10.1'		mRNA	-1.02375	0.0435772
100003524	'retreg1'		mRNA	1.01605	0.0452055
108183512	'si:cabz01069013.4'		mRNA	-1.1995	0.0460805
101884231	'LOC101884231'		mRNA	-1.7437	0.0470792
799923	si:ch211-208h16.4'	fkbp15a	mRNA	-1.56295	0.0478285
324256	'orc6'		mRNA	-1.11123	0.0489721
557131	'si:ch211-285c6.3'		mRNA	-1.66869	0.0489721
556849	'entpd5a'		mRNA	-1.50579	0.0498457
