# Supplementary material for: Unveiling Immune System Perturbations in Early Development Through Zebrafish Models of NADHX Repair Deficiency
Source: J Inherit Metab Dis. 2026 Feb 1;49(2):e70149. doi: 10.1002/jimd.70149 (PMC12861718; doi:10.1002/jimd.70149)
Supplement: Supplementary file 5 — Table S5: jimd70149‐sup‐0005‐TableS5.xlsx. [file JIMD-49-0-s007.xlsx]

## Sheet: Supplementary table 4
NCBI Gene ID	Gene Symbol	Alternative Gene Name	Type	log2 (naxe / wild_type)	Qvalue (naxe / wild_type)
436891	'apoa1bp'	gal1	mRNA	-3.81505	9.03e-98
326706	'lgals1l1'		mRNA	-3.34742	1.07e-61
793447	'hbbe1.2'		mRNA	-2.10693	1.11e-39
101885252	'LOC101885252'	NACHT, LRR and PYD domains-containing protein 12-like /nlrp12	mRNA	-3.68332	1.2e-39
573653	'hbbe1.3'		mRNA	-1.67216	1.36e-31
100334710	'btr23'		mRNA	-4.8804	4.19e-29
569752	si:dkey-106c17.3'	kcnj19a	mRNA	-2.90654	4.46e-24
100331172	'epx'		mRNA	-2.75924	2.03e-23
101885582	'LOC101885582'		mRNA	3.42144	5.21e-23
798209	'si:ch211-76l23.4'		mRNA	-1.62592	8.03e-22
100535123	'si:ch73-281i18.7'		mRNA	-8.80671	1.64e-18
556374	'si:dkey-102c8.3'		mRNA	-1.83748	8.01e-18
110439305	LOC110439305'		mRNA	-2.70017	3.6e-17
30757	'mhc1uba'		mRNA	8.58081	1.43e-16
103910221	'LOC103910221'		mRNA	4.21584	3.06e-15
564346	'si:ch211-214b16.3'		mRNA	-1.61757	5.62e-15
101883655	'arhgef37'		mRNA	-1.6402	1.25e-14
100144555	'btr22'		mRNA	2.33876	2.85e-14
110439519	'LOC110439519'		mRNA	1.68733	1.07e-13
110438201	'LOC110438201'		mRNA	1.81779	1.08e-13
100034395	'aqp10b'		mRNA	2.38312	1.32e-12
402847	'cyp2x7'		mRNA	-2.30935	2.14e-12
555334	'itln3'		mRNA	-2.11409	6.64e-12
794438	'si:ch211-282j17.13'		mRNA	-1.59942	9.09e-12
100005096	'LOC100005096'		mRNA	-2.23737	1.93e-11
100002257	'si:dkeyp-2e4.3'		mRNA	2.61004	2.61e-11
100538221	LOC100538221'		mRNA	-1.72903	3.3e-11
557044	si:ch211-69e5.1'		mRNA	-1.64551	4.83e-11
103910256	'LOC103910256'		mRNA	2.01472	8.57e-11
557795	'col8a1a'		mRNA	-1.84832	3.71e-10
556924	'si:ch211-285c6.1'		mRNA	-2.71937	1.11e-09
556215	'cuzd1.1'		mRNA	1.52459	1.27e-09
101883005	'LOC101883005'		mRNA	20.9361	1.28e-09
767704	'zgc:153118'		mRNA	-2.06746	1.32e-09
110439973	'LOC110439973'		mRNA	-1.51042	1.71e-09
100536033	LOC100536033'	cathepsin L1-like	mRNA	-3.43611	2.49e-09
503754	'zgc:113102'		mRNA	2.28889	8.38e-09
110438134	'LOC110438134'		mRNA	6.35626	2.3e-08
561047	'and3'		mRNA	-1.64981	2.34e-08
678546	'sptssb'		mRNA	1.5757	2.48e-08
100034411	'si:ch211-284a16.2'		mRNA	1.66607	3.32e-08
101887068	'LOC101887068'		mRNA	6.06484	3.52e-08
548339	'zgc:113364'		mRNA	-4.07419	4.05e-08
100150882	'LOC100150882'		mRNA	-1.6718	4.06e-08
494170	'dxo'		mRNA	-1.58916	5.18e-08
101882780	'LOC101882780'		mRNA	1.82939	6.48e-08
101882642	LOC101882642'		mRNA	5.49338	6.51e-08
100005931	'zgc:194246'		mRNA	-2.82426	6.76e-08
101885717	'LOC101885717'		mRNA	2.54349	7.37e-08
541374	'capn2a'		mRNA	-1.50699	1.32e-07
557256	'vwa10.1'		mRNA	-1.97353	1.51e-07
571530	'si:dkey-21a6.5'		mRNA	-1.57237	1.7e-07
677742	'lgals3bpa'		mRNA	-2.20372	4.5e-07
678596	'btr20'		mRNA	2.29722	5.75e-07
561899	si:dkeyp-66d1.7'		mRNA	-1.68563	6.36e-07
559518	'tmem119a'		mRNA	-2.05155	6.68e-07
777611	'zgc:153935'		mRNA	-1.54921	8.28e-07
100537110	'si:dkey-42l23.7'		mRNA	-1.95259	1.08e-06
110439948	'LOC110439948'		mRNA	-1.98063	1.87e-06
559095	'zgc:172145'		mRNA	-1.75095	2.1e-06
103909942	LOC103909942'		mRNA	5.60796	2.85e-06
100004700	'cyp24a1'		mRNA	1.80432	2.92e-06
101885006	'LOC101885006'		mRNA	4.39883	4.13e-06
110440176	'LOC110440176'		mRNA	1.93473	4.23e-06
100331996	'LOC100331996'		mRNA	1.71472	5.55e-06
101886774	'LOC101886774'		mRNA	2.22253	5.72e-06
100329905	'slc22a17'		mRNA	-1.5078	1.11e-05
110438317	'LOC110438317'		mRNA	1.99533	1.15e-05
100537949	LOC100537949'		mRNA	-1.69542	1.19e-05
100329825	LOC100329825'		mRNA	4.53905	1.3e-05
393971	'pdk2b'		mRNA	1.5828	1.48e-05
100004944	'LOC100004944'		mRNA	-2.05916	1.58e-05
110439329	LOC110439329'		mRNA	2.095	1.83e-05
554269	'col4a1'		mRNA	-1.50083	2.07e-05
103912069	LOC103912069'		mRNA	-3.71853	3.82e-05
101886621	LOC101886621'		mRNA	5.41841	4.18e-05
445052	'cpa2'		mRNA	-2.58197	4.25e-05
569018	'he1a'		mRNA	-2.34883	4.35e-05
794575	'agtr1a'		mRNA	-1.63072	5.78e-05
101885398	'LOC101885398'		mRNA	4.74878	5.81e-05
110437994	'LOC110437994'		mRNA	2.38884	7.12e-05
100003937	'adamts12'		mRNA	-1.61982	7.44e-05
103911540	LOC103911540'	mhc2dhb	mRNA	-3.6104	7.54e-05
100534757	'LOC100534757'		mRNA	2.50495	8.29e-05
101883431	'LOC101883431'		mRNA	2.50495	8.29e-05
101885296	'LOC101885296'		mRNA	2.50495	8.29e-05
336944	'ccr6b'		mRNA	-2.26969	0.000151
100137103	'zgc:171426'		mRNA	5.38907	0.000158
798069	'zgc:158445'		mRNA	-5.0343	0.000214
554678	'si:rp71-1i20.2'		mRNA	-3.36511	0.000244
110438542	'LOC110438542'		mRNA	-2.28055	0.000277
678620	'zgc:136767'		mRNA	-1.99547	0.000282
101884738	LOC101884738'		mRNA	4.74379	0.000287
101882511	'LOC101882511'		mRNA	-2.1193	0.000323
794946	'si:dkey-18p12.4'		mRNA	-1.61248	0.000328
100005754	'ftr35'		mRNA	-4.43128	0.000346
101886286	'LOC101886286'		mRNA	2.18573	0.000356
550469	zgc:112433' / fut9b.6		mRNA	-2.16049	0.000373
110438671	'LOC110438671'		mRNA	2.28443	0.000385
101885830	'LOC101885830'		mRNA	-1.66483	0.000414
101882452	'LOC101882452'		mRNA	1.62359	0.000415
101884494	'LOC101884494'		mRNA	5.49407	0.000444
108181656	LOC108181656'		mRNA	-3.06527	0.000475
568547	'galnt8a.1'		mRNA	1.95038	0.000489
103910098	'LOC103910098'		mRNA	1.55832	0.00049
558764	'dhrs7ca'		mRNA	-1.68985	0.000519
571282	'LOC571282'	mhc2d8.46a	mRNA	-2.64906	0.000554
101882166	'LOC101882166'		mRNA	1.56461	0.000789
553602	'alox5b.3'		mRNA	1.65956	0.000919
100538025	'si:dkey-203a12.7'		mRNA	-4.19423	0.000973
110437759	'LOC110437759'		mRNA	1.69607	0.000984
110438689	'LOC110438689'		mRNA	1.84414	0.000987
100149909	'si:ch211-181d7.1'		mRNA	4.2795	0.0010041
101883290	'LOC101883290'		mRNA	2.40823	0.00102437
108179115	'LOC108179115'		mRNA	-1.77475	0.00107466
100149673	'si:dkey-21h14.9'		mRNA	2.6674	0.00109106
100330665	'mtl5'		mRNA	-4.36786	0.00111378
101885881	'LOC101885881'		mRNA	-2.62751	0.00111538
555689	'si:ch211-210b2.3'		mRNA	1.76152	0.00112253
101883331	'LOC101883331'		mRNA	1.51495	0.00118841
101885160	'LOC101885160'		mRNA	-1.60677	0.00122276
560359	'si:dkeyp-74b6.2'		mRNA	-2.2618	0.00124913
100536924	'LOC100536924'		mRNA	-4.74059	0.00126049
100141481	'ccl39.3'		mRNA	-4.36413	0.00131351
30186	'crestin'		mRNA	-1.54751	0.00152493
101886700	'LOC101886700'		mRNA	2.31772	0.00170061
100537676	'vtcn1'		mRNA	-1.71281	0.00170982
795106	'cyp27a1.2'		mRNA	-1.65158	0.0017989
561736	'fer1l4'		mRNA	-1.6539	0.00180745
100000683	'si:ch211-131e11.19'		mRNA	4.36749	0.00191835
566702	'and2'		mRNA	-1.57338	0.00197058
103909784	'LOC103909784'		mRNA	-1.75223	0.00200233
101885752	'LOC101885752'		mRNA	-3.59495	0.00224603
100170812	'zgc:194686'		mRNA	-1.70466	0.00263449
323481	'bhlha9'		mRNA	-1.88606	0.00267254
101884073	'LOC101884073'		mRNA	2.51861	0.00286756
560034	'si:dkey-216e24.3'		mRNA	2.98344	0.00345262
108185170	'LOC108185170'		mRNA	-2.67736	0.00363142
110438424	'LOC110438424'		mRNA	4.70166	0.0037325
555363	'si:dkey-68o6.8'		mRNA	-3.56929	0.00384525
110440185	'LOC110440185'		mRNA	-1.53733	0.00385998
555932	'si:ch73-335d12.2'		mRNA	-2.48753	0.0042503
566194	'LOC566194'		mRNA	-2.06659	0.00430848
110438679	'LOC110438679'		mRNA	2.64544	0.00430848
569074	'hapln1b'		mRNA	-1.71384	0.00436836
101883546	'LOC101883546'		mRNA	-2.45328	0.0044216
553675	'cysltr1'		mRNA	-1.61336	0.00443117
572364	'otol1b'		mRNA	-1.70535	0.00443117
103910196	'LOC103910196'		mRNA	4.65233	0.00450228
100196920	'sult1st7'		mRNA	1.98617	0.00450228
103909980	'LOC103909980'		mRNA	-1.68504	0.00482913
327615	'crp2'		mRNA	1.50279	0.00518062
393878	'fermt3b'		mRNA	-1.51164	0.0052202
108191611	'LOC108191611'		mRNA	3.00603	0.00523022
100535144	'LOC100535144'		mRNA	-1.97248	0.00541088
559627	'slc7a1'		mRNA	-1.51523	0.00568957
100334521	'LOC100334521'		mRNA	-1.55602	0.00625278
100538255	'LOC100538255'		mRNA	-2.61365	0.00667164
101884177	'LOC101884177'		mRNA	2.13347	0.00704101
641417	'zgc:123335'		mRNA	-2.51713	0.00741875
110438642	'LOC110438642'		mRNA	-2.28932	0.00752591
101886435	'LOC101886435'		mRNA	1.60084	0.00752591
100334873	'LOC100334873'		mRNA	-1.8777	0.00807345
101885585	'si:ch211-38m6.7'		mRNA	-1.69741	0.00923275
793046	'neu3.4'		mRNA	-1.54541	0.00986575
558375	'ftr91'		mRNA	2.13054	0.0105153
101882501	'LOC101882501'		mRNA	1.63013	0.0114328
100009628	'si:dkey-23c22.6'		mRNA	-1.66031	0.011656
780838	'zgc:158417'		mRNA	1.76095	0.0118
793907	'igfbp1b'		mRNA	1.64144	0.0119483
103909050	'LOC103909050'		mRNA	-3.66128	0.0122961
570726	'olfcs2'		mRNA	-2.26333	0.0126401
791704	'zgc:153759'	tnfrsf	mRNA	-1.52297	0.012719
100005826	'si:dkey-79i2.4'		mRNA	4.23802	0.012743
110439165	'LOC110439165'		mRNA	3.55617	0.0140622
101886821	'LOC101886821'		mRNA	1.68173	0.0143368
562007	'irg1l'		mRNA	-1.83445	0.0148468
445507	'asb12b'		mRNA	-1.58518	0.0154761
793449	'LOC793449'		mRNA	-3.13892	0.0162628
563390	'si:dkey-26g8.5'		mRNA	-1.80897	0.0165032
100329520	'LOC100329520'		mRNA	-1.89637	0.0166243
100331132	'or133-1'		mRNA	1.62581	0.0173941
641469	'ntn2'		mRNA	-1.99027	0.0177013
559995	'unc93a'		mRNA	-2.37358	0.0181126
100049157	'slc45a3'		mRNA	-2.01218	0.018413
101886411	'ovgp1'		mRNA	-1.67654	0.0186925
560031	'si:dkey-33c12.2'		mRNA	-1.69781	0.0191803
110437830	'LOC110437830'		mRNA	2.89496	0.0195224
30763	'mhc2dcb'		mRNA	-3.79693	0.0200781
100329809	'swsap1'		mRNA	-1.53545	0.0210729
567204	'alox5a'		mRNA	-1.70127	0.0212787
100002476	'si:ch211-125e6.5'		mRNA	-3.42358	0.0218864
407971	'he1b'		mRNA	-1.80638	0.0235713
101887079	'LOC101887079'		mRNA	-2.72938	0.0236441
102997062	'il1fma'		mRNA	-3.3562	0.0240418
100151531	'gfi1b'		mRNA	-1.55193	0.0240422
100000030	'btr24'		mRNA	-1.72905	0.0252398
100330744	'LOC100330744'		mRNA	1.84249	0.0252672
101885050	'si:dkey-6f10.5'		mRNA	-3.35785	0.0269694
101883466	'LOC101883466'		mRNA	-3.35785	0.0269694
108190763	'LOC108190763'		mRNA	-2.13038	0.0269902
798583	'kcnma1b'		mRNA	1.50573	0.0278362
795914	'si:ch211-278p9.4'		mRNA	-3.89343	0.0281233
100148237	'LOC100148237'		mRNA	-2.98774	0.0284086
791610	'fabp1a'		mRNA	1.68228	0.0291005
562945	'si:ch73-375g18.1'		mRNA	-1.83984	0.0291607
100126121	'zgc:173737'		mRNA	-1.74101	0.0298611
572172	'muc5.2'		mRNA	-1.93002	0.030664
565113	'c1qtnf6a'		mRNA	-1.61671	0.0324993
100151018	'sb:cb449'		mRNA	2.38013	0.0327576
100151262	'si:ch211-160o17.6'		mRNA	1.82307	0.0328581
559585	'LOC559585'		mRNA	3.71292	0.0329273
100332228	'si:ch73-24k9.2'		mRNA	-1.54788	0.0339869
103909721	'LOC103909721'		mRNA	-1.61557	0.0347353
568879	'rnf34b'		mRNA	-1.78904	0.0351345
493598	'pcdh2ab10'		mRNA	-1.58299	0.0354256
108179280	'LOC108179280'		mRNA	3.70418	0.0356058
103909982	'LOC103909982'		mRNA	-2.77028	0.0366153
558677	'zp3a.2'		mRNA	-1.57175	0.03724
110439902	'LOC110439902'		mRNA	-3.00772	0.0375625
110438559	'LOC110438559'		mRNA	-3.55731	0.0377799
110437772	'gene-ptx4-2'		mRNA	-3.1581	0.0380659
108190949	'LOC108190949'		mRNA	3.27302	0.0404012
557266	'purab'		mRNA	-2.23211	0.0405713
100126116	'si:dkey-28d5.13'		mRNA	-2.80845	0.0405713
100001405	'LOC100001405'		mRNA	2.10882	0.0413159
100332204	'zmp:0000000884'		mRNA	-1.6263	0.0416979
30350	'hoxd9a'		mRNA	-1.51189	0.0429997
100126107	'zgc:173587'		mRNA	-1.91448	0.0436277
100535574	'ftr30'		mRNA	-1.76931	0.0438927
100537783	'si:dkey-77g12.1'		mRNA	-3.32253	0.0448793
559284	'aqp1a.2'		mRNA	-1.8086	0.0456543
561111	'si:dkey-78l4.2'		mRNA	-1.91504	0.0456543
103910011	'LOC103910011'		mRNA	1.84584	0.04566
103910397	'LOC103910397'		mRNA	-2.78719	0.0467379
100301513	'ftr34'		mRNA	-2.23251	0.0492594
